# Supplementary material for: Association among Premenstrual Syndrome, Dietary Patterns, and Adherence to Mediterranean Diet
Source: Nutrients. 2022 Jun 14;14(12):2460. doi: 10.3390/nu14122460 (PMC9230049; doi:10.3390/nu14122460)
Supplement: Supplementary file 1 [file nutrients-14-02460-s001.zip]

Archive with 1 entries (1 files):
- nutrients-1761213-supplementary.pdf
